# Supplementary material for: mTOR inhibition as a novel gene therapeutic strategy for diabetic retinopathy
Source: PLoS One. 2022 Jun 16;17(6):e0269951. doi: 10.1371/journal.pone.0269951 (PMC9202865; doi:10.1371/journal.pone.0269951)
Supplement: S1 Table — (XLSX) [file pone.0269951.s001.xlsx]

## Sheet: Sheet1
	S1 Table: Body weight (g) of STZ-induced diabetic mice
	GROUP / month	0	0.5	1	2	3
	Normal	23.25 ± 0.48	27.25 ± 0.25	27.50 ± 0.65	30.75 ± 0.63	33.50 ± 0.50
	Sham (DR)	17.25 ± 0.63	18.25 ± 0.63	21.50 ± 0.65	20.00 ± 0.41	22.00 ± 1.00
	rAAV2-shCon-SD	19.75 ± 0.25	20.75 ± 0.25	22.25 ± 0.25	21.25 ± 0.85	21.50 ± 0.50
	rAAV2-shmTOR-SD	19.00 ± 0.41	19.25 ± 0.25	21.25 ± 0.25	21.50 ± 0.65	22.50 ± 0.50
