# Supplementary material for: mTOR inhibition as a novel gene therapeutic strategy for diabetic retinopathy
Source: PLoS One. 2022 Jun 16;17(6):e0269951. doi: 10.1371/journal.pone.0269951 (PMC9202865; doi:10.1371/journal.pone.0269951)
Supplement: S2 Table — (XLSX) [file pone.0269951.s002.xlsx]

## Sheet: Sheet1
	S2 Table: Blood glucose (mg/dL) of STZ-induced diabetic mice
	GROUP / month	0	0.5	1	2	3
	Normal	110.50 ± 4.33	115.50 ± 7.18	134.00 ± 5.37	132.50 ± 2.22	127.00 ± 7.00
	Sham (DR)	430.50 ± 32.28	458.25 ± 26.36	523.75 ± 38.53	561.25 ± 25.00	505.50 ± 19.45
	rAAV2-shCon-SD	430.00 ± 20.84	446.75 ± 19.42	525.25 ± 37.98	534.25 ± 36.39	507.00 ± 6.36
	rAAV2-shmTOR-SD	430.00 ± 17.28	454.50 ± 18.40	502.75 ± 28.52	534.25 ± 37.45	514.50 ± 24.40
