# Supplementary material for: mTOR inhibition as a novel gene therapeutic strategy for diabetic retinopathy
Source: PLoS One. 2022 Jun 16;17(6):e0269951. doi: 10.1371/journal.pone.0269951 (PMC9202865; doi:10.1371/journal.pone.0269951)
Supplement: S1 Data — (XLSX) [file pone.0269951.s005.xlsx]

## Sheet: Sheet 1
exp G	mtor expression			dextran-fitc(leakage)			acellular vessel		H&E (Thickness)					TUNEL		NeuN(positive cell)		GFAP expression			GS			cd31
	n	Value	Normalized	n	Value	Normalized	n	Count	n	Value I	Value II	Normalized I	Normalized II	n	Count	n	Count	n	Value	Normalized	n	Value	Normalized	n	Value	Normalized
normal	1	7.219	1.09029	1	79.676	1.23594	1	1	1	98.47	59.17	0.600894	0.961834	1	1	1	12	1	26.767	0.798443	1	41.243	1.06563	1	16	1.17647
	2	6.931	1.04679	2	65.722	1.01948	2	0	2	95.5	57.31	0.600105	0.960571	2	1	2	11	2	29.76	0.887722	2	31.122	0.804124	2	14	1.02941
	3	6.075	0.917507	3	61.819	0.95894	3	0	3	89.24	61.07	0.684334	1.0954	3	0	3	15	3	42.448	1.2662	3	47.586	1.22952	3	11	0.808824
	4	5.584	0.843352	4	56.825	0.881472	4	1	4	101.83	69.33	0.680841	1.0898	4	0	4	10	4	31.92	0.952154	4	35.724	0.923029	4	15	1.10294
	5	7.297	1.10207	5	58.288	0.904167	5	1	5	114.53	63.852	0.557513	0.892396	5	0	5	11	5	36.725	1.09548	5	37.84	0.977702	5	12	0.882353
	avr	6.6212	1		64.466	1		0.6				0.624737	1		0.4		11.8		33.524	1		38.703	1		13.6	1
	sd	0.755673	0.114129		9.17171	0.142272		0.547723				0.0556636	0.0890992		0.547723		1.92354		6.17012	0.184051		6.17353	0.15951		2.07364	0.152474
sham (DR)	1	26.759	4.04141	1	145.645	2.25925	1	11	1	88.459	35	0.395664	0.633328	1	6	1	7	1	49.585	1.47909	1	58.477	1.51092	1	21	1.54412
	2	27.162	4.10228	2	116.497	1.80711	2	14	2	92.396	41.721	0.451546	0.722777	2	11	2	8	2	46.216	1.37859	2	61.296	1.58375	2	20	1.47059
	3	25.227	3.81003	3	130.924	2.0309	3	9	3	90.56	36.82	0.406581	0.650804	3	7	3	6	3	45.679	1.36258	3	52.29	1.35106	3	17	1.25
	4	26.184	3.95457	4	126.309	1.95931	4	11	4	124.82	51.25	0.410591	0.657222	4	8	4	6	4	57.461	1.71403	4	46.332	1.19712	4	19	1.39706
	5	23.701	3.57956	5	102.13	1.58425	5	8	5	133.22	52.37	0.393109	0.629239	5	6	5	5	5	53.836	1.60589	5	48.194	1.24523	5	15	1.10294
	avr	25.8066	3.89757		124.301	1.92816		10.6				0.411498	0.658674		7.6		6.4		50.5554	1.50804		53.3178	1.37761		18.4	1.35294
	sd	1.38348	0.208947		16.2474	0.252031		2.30217				0.0235461	0.0376896		2.07364		1.14018		5.04978	0.150632		6.44942	0.166639		2.40832	0.177082
shCon-SD (DR)	1	26.194	3.95608	1	142.806	2.21521	1	8	1	101.124	43	0.425221	0.680639	1	5	1	6	1	46.746	1.3944	1	61.28	1.58334	1	22	1.61765
	2	23.156	3.49725	2	120.622	1.87109	2	11	2	158.02	57.81	0.36584	0.58559	2	8	2	5	2	60.085	1.7923	2	42.168	1.08953	2	20	1.47059
	3	23.032	3.47852	3	132.728	2.05888	3	10	3	99.75	42.47	0.425764	0.681509	3	6	3	8	3	47.247	1.40935	3	47.509	1.22753	3	17	1.25
	4	24.514	3.70235	4	124.199	1.92658	4	12	4	126.41	51.39	0.406534	0.650728	4	7	4	6	4	52.194	1.55691	4	56.149	1.45077	4	19	1.39706
	5	19.293	2.91382	5	115.892	1.79772	5	15	5	146.21	56.04	0.383284	0.613513	5	10	5	5	5	57.372	1.71137	5	50.733	1.31083	5	16	1.17647
	avr	23.2378	3.50961		127.249	1.9739		11.2				0.401329	0.642396		7.2		6		52.7288	1.57287		51.5678	1.3324		18.8	1.38235
	sd	2.54845	0.384892		10.6565	0.165304		2.58844				0.0263633	0.0421989		1.92354		1.22474		5.95405	0.177606		7.43036	0.191984		2.38747	0.175549
shmTOR-SD (DR)	1	9.126	1.3783	1	73.106	1.13402	1	1	1	170.679	108.337	0.634741	1.01601	1	1	1	12	1	42.996	1.28254	1	34.893	0.901558	1	17	1.25
	2	8.565	1.29357	2	82.981	1.28721	2	4	2	105.836	56.908	0.5377	0.860681	2	2	2	13	2	25.092	0.748479	2	41.716	1.07785	2	15	1.10294
	3	7.351	1.11022	3	75.934	1.17789	3	3	3	122.57	64.35	0.525006	0.840363	3	2	3	10	3	32.064	0.956449	3	36.131	0.933545	3	11	0.808824
	4	7.099	1.07216	4	69.322	1.07533	4	3	4	118.63	67.5	0.568996	0.910776	4	3	4	10	4	34.422	1.02679	4	42.547	1.09932	4	16	1.17647
	5	5.797	0.875521	5	67.082	1.04058	5	2	5	135.029	82.219	0.608899	0.974648	5	1	5	9	5	36.308	1.08304	5	46.882	1.21133	5	14	1.02941
	avr	7.5876	1.14596		73.685	1.14301		2.6				0.575068	0.920496		1.8		10.8		34.1764	1.01946		40.4338	1.04472		14.6	1.07353
	sd	1.30604	0.197251		6.21378	0.0963885		1.14018				0.0464889	0.0744135		0.83666		1.64317		6.50726	0.194108		4.92198	0.127173		2.30217	0.169277
p Value	p Value (vs sham)		2.38129e-08			0.000186827		0.000116872					0.000110563		0.000405163		0.00116497			0.0021494			0.00749821			0.0341538
	p Value (vs shCon)		1.86586e-06			1.05737e-05		0.000137978					8.64268e-05		0.000425852		0.000785934			0.00153477			0.0234365			0.0220944
